# Supplementary material for: National Unified Renal Translational Research Enterprise: Idiopathic Nephrotic Syndrome (NURTuRE-INS) study
Source: Clin Kidney J. 2024 Mar 30;17(8):sfae096. doi: 10.1093/ckj/sfae096 (PMC11317841; doi:10.1093/ckj/sfae096)
Supplement: sfae096_Supplemental_Files [file sfae096_supplemental_files.zip]

Archive with 2 entries (2 files):
- 118 suppl figures.pptx
- INS baseline paper Supplementary CKJ revised.docx
